# Supplementary material for: Preparation of Recombinant Human Collagen III Protein Hydrogels with Sustained Release of Extracellular Vesicles for Skin Wound Healing
Source: Int J Mol Sci. 2022 Jun 3;23(11):6289. doi: 10.3390/ijms23116289 (PMC9181212; doi:10.3390/ijms23116289)
Supplement: Supplementary file 1 [file ijms-23-06289-s001.zip]

Archive with 1 entries (1 files):
- ijms-1735167-supplementary.pdf
